# Supplementary material for: Limited directed seed dispersal in the canopy as one of the determinants of the low hemi-epiphytic figs’ recruitments in Bornean rainforests
Source: PLoS One. 2019 Jun 13;14(6):e0217590. doi: 10.1371/journal.pone.0217590 (PMC6564369; doi:10.1371/journal.pone.0217590)
Supplement: S2 Table — (XLSX) [file pone.0217590.s002.xlsx]

## Sheet: Sheet1
animal species	time	place	category
binturong	151	danum	visitation length
binturong	34	danum	visitation length
binturong	13	danum	visitation length
binturong	130	maliau	visitation length
binturong	114	maliau	visitation length
binturong	150	maliau	visitation length
binturong	300	maliau	visitation length
binturong	300	maliau	visitation length
binturong	180	maliau	visitation length
binturong	120	maliau	visitation length
binturong	420	maliau	visitation length
binturong	4.705	danum	feeding speed
binturong	4.85	danum	feeding speed
binturong	7.175	danum	feeding speed
binturong	8.4	danum	feeding speed
binturong	33.3	danum	feeding speed
gibon	33	danum	visitation length
gibon	29	danum	visitation length
gibon	17	danum	visitation length
gibon	7	danum	visitation length
gibon	30	danum	visitation length
gibon	29	danum	visitation length
gibon	21	danum	visitation length
gibon	27	maliau	visitation length
gibon	62	maliau	visitation length
gibon	51	maliau	visitation length
gibon	50	maliau	visitation length
gibon	6.275	danum	feeding speed
gibon	9.92667	danum	feeding speed
gibon	9.0225	danum	feeding speed
gibon	10.544	danum	feeding speed
gibon	12.5467	danum	feeding speed
gibon	12.83	danum	feeding speed
gibon	12.735	danum	feeding speed
gibon	15.07	danum	feeding speed
gibon	14.638	danum	feeding speed
gibon	15.3557	danum	feeding speed
gibon	13.6837	danum	feeding speed
gibon	7.975	danum	feeding speed
gibon	13.3167	danum	feeding speed
gibon	10.9175	danum	feeding speed
gibon	13.678	danum	feeding speed
gibon	15.155	danum	feeding speed
gibon	13.4529	danum	feeding speed
gibon	14.2263	danum	feeding speed
gibon	13.2556	danum	feeding speed
gibon	13.108	danum	feeding speed
gibon	2.865	danum	feeding speed
gibon	4.08	danum	feeding speed
gibon	7.345	danum	feeding speed
gibon	6.56	danum	feeding speed
gibon	6.76667	danum	feeding speed
gibon	7.07571	danum	feeding speed
gibon	10.28	danum	feeding speed
gibon	11.6011	danum	feeding speed
gibon	10.92	danum	feeding speed
gibon	11.2818	danum	feeding speed
gibon	11.5725	danum	feeding speed
gibon	2.31	danum	feeding speed
gibon	3.69667	danum	feeding speed
gibon	4.6425	danum	feeding speed
gibon	5.086	danum	feeding speed
gibon	4.98833	danum	feeding speed
gibon	6.42286	danum	feeding speed
gibon	7.03125	danum	feeding speed
gibon	7.47889	danum	feeding speed
gibon	8.051	danum	feeding speed
gibon	7.77182	danum	feeding speed
gibon	7.5475	danum	feeding speed
gibon	4.7	danum	feeding speed
gibon	6.50333	danum	feeding speed
gibon	7.465	danum	feeding speed
gibon	6.562	danum	feeding speed
gibon	7.99833	danum	feeding speed
gibon	8.45	danum	feeding speed
gibon	8.05375	danum	feeding speed
gibon	7.50778	danum	feeding speed
gibon	9	maliau	feeding speed
gibon	23.6	maliau	feeding speed
gibon	16.1667	maliau	feeding speed
gibon	12.425	maliau	feeding speed
gibon	10.26	maliau	feeding speed
gibon	8.8	maliau	feeding speed
gibon	7.94286	maliau	feeding speed
gibon	7.1375	maliau	feeding speed
gibon	6.6	maliau	feeding speed
gibon	6.04	maliau	feeding speed
gibon	5.61818	maliau	feeding speed
gibon	5.26667	maliau	feeding speed
gibon	6.5	maliau	feeding speed
gibon	6.29286	maliau	feeding speed
gibon	6.1	maliau	feeding speed
gibon	3.1	maliau	feeding speed
gibon	2.1	maliau	feeding speed
gibon	2.23333	maliau	feeding speed
gibon	2.375	maliau	feeding speed
gibon	2.18	maliau	feeding speed
gibon	2.03333	maliau	feeding speed
gibon	1.77143	maliau	feeding speed
gibon	2.375	maliau	feeding speed
gibon	9.21448	maliau	feeding speed
gibon	4.64382	maliau	feeding speed
gibon	14.2227	maliau	feeding speed
gibon	14.7933	maliau	feeding speed
gibon	14.7223	maliau	feeding speed
gibon	16.4136	maliau	feeding speed
gibon	16.0387	maliau	feeding speed
gibon	15.9031	maliau	feeding speed
gibon	5.195	maliau	feeding speed
gibon	8.10333	maliau	feeding speed
gibon	16.5275	maliau	feeding speed
gibon	18.744	maliau	feeding speed
gibon	17.1083	maliau	feeding speed
helmeted hornbill	3	danum	visitation length
helmeted hornbill	2	danum	visitation length
helmeted hornbill	5	danum	visitation length
helmeted hornbill	10	danum	visitation length
helmeted hornbill	10	maliau	visitation length
helmeted hornbill	2.845	danum	feeding speed
helmeted hornbill	4.79333	danum	feeding speed
helmeted hornbill	6.6175	danum	feeding speed
helmeted hornbill	7.854	danum	feeding speed
helmeted hornbill	9.35833	danum	feeding speed
helmeted hornbill	10.6214	danum	feeding speed
helmeted hornbill	10.5388	danum	feeding speed
helmeted hornbill	9.79778	danum	feeding speed
helmeted hornbill	9.34	danum	feeding speed
helmeted hornbill	9.07727	danum	feeding speed
helmeted hornbill	6.51	danum	feeding speed
helmeted hornbill	8.65667	danum	feeding speed
helmeted hornbill	6.885	danum	feeding speed
helmeted hornbill	5.956	danum	feeding speed
helmeted hornbill	5.65	danum	feeding speed
helmeted hornbill	5.39143	danum	feeding speed
helmeted hornbill	5.0575	danum	feeding speed
helmeted hornbill	5.04667	danum	feeding speed
helmeted hornbill	7.528	danum	feeding speed
helmeted hornbill	7.62455	danum	feeding speed
helmeted hornbill	1.585	danum	feeding speed
helmeted hornbill	5	danum	feeding speed
helmeted hornbill	5.3125	danum	feeding speed
helmeted hornbill	5.15	danum	feeding speed
helmeted hornbill	5.02833	danum	feeding speed
helmeted hornbill	6.73857	danum	feeding speed
helmeted hornbill	6.30625	danum	feeding speed
helmeted hornbill	6.59444	danum	feeding speed
helmeted hornbill	6.508	danum	feeding speed
helmeted hornbill	6.10636	danum	feeding speed
helmeted hornbill	5.83167	danum	feeding speed
helmeted hornbill	5.88769	danum	feeding speed
helmeted hornbill	6.085	danum	feeding speed
helmeted hornbill	5.95467	danum	feeding speed
helmeted hornbill	6.255	danum	feeding speed
helmeted hornbill	4.65	danum	feeding speed
helmeted hornbill	4.16667	danum	feeding speed
helmeted hornbill	3.6825	danum	feeding speed
helmeted hornbill	3.64	danum	feeding speed
helmeted hornbill	3.52833	danum	feeding speed
helmeted hornbill	3.84714	danum	feeding speed
helmeted hornbill	4.36	danum	feeding speed
helmeted hornbill	7.16667	danum	feeding speed
helmeted hornbill	6.667	danum	feeding speed
helmeted hornbill	6.42455	danum	feeding speed
helmeted hornbill	6.12417	danum	feeding speed
helmeted hornbill	5.88385	danum	feeding speed
helmeted hornbill	6.01857	danum	feeding speed
helmeted hornbill	1.1	maliau	feeding speed
helmeted hornbill	1.05	maliau	feeding speed
helmeted hornbill	0.833333	maliau	feeding speed
helmeted hornbill	1.4	maliau	feeding speed
helmeted hornbill	19.2	maliau	feeding speed
helmeted hornbill	10.45	maliau	feeding speed
helmeted hornbill	7.46667	maliau	feeding speed
helmeted hornbill	6.075	maliau	feeding speed
helmeted hornbill	5.62	maliau	feeding speed
helmeted hornbill	5.31667	maliau	feeding speed
helmeted hornbill	5.31429	maliau	feeding speed
helmeted hornbill	5.0625	maliau	feeding speed
helmeted hornbill	5.45556	maliau	feeding speed
helmeted hornbill	9.6	maliau	feeding speed
helmeted hornbill	10.2364	maliau	feeding speed
helmeted hornbill	6.18782	maliau	feeding speed
helmeted hornbill	2.81146	maliau	feeding speed
