# Supplementary material for: Limited directed seed dispersal in the canopy as one of the determinants of the low hemi-epiphytic figs’ recruitments in Bornean rainforests
Source: PLoS One. 2019 Jun 13;14(6):e0217590. doi: 10.1371/journal.pone.0217590 (PMC6564369; doi:10.1371/journal.pone.0217590)
Supplement: S3 Table — (CSV) [file pone.0217590.s003.csv]

taxa	ground	crotch	branch	epiphyte	leaves	bole	knothole
binturong_1	0	1	0	0	0	0	0
binturong_2	0	1	0	0	0	0	0
binturong_3	0	1	0	0	0	0	0
binturong_4	0	1	0	0	0	0	0
binturong_5	0	1	0	0	0	0	0
binturong_6	0	1	0	0	0	0	0
binturong_7	0	1	0	0	0	0	0
binturong_8	0	1	0	0	0	0	0
binturong_9	0	1	0	0	0	0	0
binturong_10	0	1	0	0	0	0	0
binturong_11	0	1	0	0	0	0	0
binturong_12	0	1	0	0	0	0	0
binturong_13	0	1	0	0	0	0	0
binturong_14	0	1	0	0	0	0	0
binturong_15	0	1	0	0	0	0	0
binturong_16	0	1	0	0	0	0	0
binturong_17	0	1	0	0	0	0	0
binturong_18	0	0	1	0	0	0	0
binturong_19	0	0	1	0	0	0	0
binturong_20	0	0	1	0	0	0	0
binturong_21	0	0	1	0	0	0	0
binturong_22	0	0	1	0	0	0	0
binturong_23	0	0	1	0	0	0	0
binturong_24	0	0	1	0	0	0	0
binturong_25	0	0	1	0	0	0	0
binturong_26	0	0	1	0	0	0	0
binturong_27	0	0	1	0	0	0	0
binturong_28	0	0	1	0	0	0	0
binturong_29	0	0	0	1	0	0	0
binturong_30	0	0	0	1	0	0	0
binturong_31	0	0	0	1	0	0	0
binturong_32	0	0	0	1	0	0	0
binturong_33	0	0	0	1	0	0	0
binturong_34	0	0	0	1	0	0	0
binturong_35	0	0	0	1	0	0	0
binturong_36	1	0	0	0	0	0	0
gibbon_1	1	0	0	0	0	0	0
gibbon_2	1	0	0	0	0	0	0
gibbon_3	1	0	0	0	0	0	0
gibbon_4	1	0	0	0	0	0	0
gibbon_5	1	0	0	0	0	0	0
gibbon_6	1	0	0	0	0	0	0
gibbon_7	1	0	0	0	0	0	0
gibbon_8	1	0	0	0	0	0	0
gibbon_9	1	0	0	0	0	0	0
gibbon_10	1	0	0	0	0	0	0
gibbon_11	1	0	0	0	0	0	0
gibbon_12	1	0	0	0	0	0	0
gibbon_13	1	0	0	0	0	0	0
gibbon_14	1	0	0	0	0	0	0
gibbon_15	1	0	0	0	0	0	0
gibbon_16	1	0	0	0	0	0	0
gibbon_17	1	0	0	0	0	0	0
gibbon_18	1	0	0	0	0	0	0
gibbon_19	1	0	0	0	0	0	0
gibbon_20	1	0	0	0	0	0	0
gibbon_21	1	0	0	0	0	0	0
gibbon_22	1	0	0	0	0	0	0
gibbon_23	1	0	0	0	0	0	0
gibbon_24	1	0	0	0	0	0	0
gibbon_25	1	0	0	0	0	0	0
gibbon_26	1	0	0	0	0	0	0
gibbon_27	1	0	0	0	0	0	0
gibbon_28	1	0	0	0	0	0	0
gibbon_29	1	0	0	0	0	0	0
gibbon_30	1	0	0	0	0	0	0
gibbon_31	1	0	0	0	0	0	0
gibbon_32	1	0	0	0	0	0	0
gibbon_33	1	0	0	0	0	0	0
gibbon_34	1	0	0	0	0	0	0
gibbon_35	1	0	0	0	0	0	0
gibbon_36	1	0	0	0	0	0	0
gibbon_37	1	0	0	0	0	0	0
gibbon_38	1	0	0	0	0	0	0
gibbon_39	1	0	0	0	0	0	0
gibbon_40	1	0	0	0	0	0	0
gibbon_41	1	0	0	0	0	0	0
gibbon_42	1	0	0	0	0	0	0
gibbon_43	1	0	0	0	0	0	0
gibbon_44	1	0	0	0	0	0	0
gibbon_45	1	0	0	0	0	0	0
gibbon_46	1	0	0	0	0	0	0
gibbon_47	1	0	0	0	0	0	0
gibbon_48	1	0	0	0	0	0	0
gibbon_49	1	0	0	0	0	0	0
gibbon_50	1	0	0	0	0	0	0
gibbon_51	1	0	0	0	0	0	0
gibbon_52	1	0	0	0	0	0	0
gibbon_53	1	0	0	0	0	0	0
gibbon_54	1	0	0	0	0	0	0
gibbon_55	0	0	0	0	1	0	0
gibbon_56	0	0	0	0	1	0	0
hornbill_1	1	0	0	0	0	0	0
hornbill_2	1	0	0	0	0	0	0
hornbill_3	1	0	0	0	0	0	0
hornbill_4	1	0	0	0	0	0	0
hornbill_5	1	0	0	0	0	0	0
hornbill_6	1	0	0	0	0	0	0
hornbill_7	1	0	0	0	0	0	0
hornbill_8	1	0	0	0	0	0	0
hornbill_9	1	0	0	0	0	0	0
hornbill_10	1	0	0	0	0	0	0
hornbill_11	0	0	1	0	0	0	0
hornbill_12	0	0	1	0	0	0	0
hornbill_13	0	0	0	0	0	1	0
hornbill_14	0	0	0	0	0	1	0
hornbill_15	0	0	0	0	0	1	0
hornbill_16	0	0	0	0	1	0	0
hornbill_17	0	0	0	0	1	0	0
fig_1	0	1	0	0	0	0	0
fig_2	0	1	0	0	0	0	0
fig_3	0	1	0	0	0	0	0
fig_4	0	1	0	0	0	0	0
fig_5	0	1	0	0	0	0	0
fig_6	0	1	0	0	0	0	0
fig_7	0	1	0	0	0	0	0
fig_8	0	1	0	0	0	0	0
fig_9	0	1	0	0	0	0	0
fig_10	0	1	0	0	0	0	0
fig_11	0	1	0	0	0	0	0
fig_12	0	1	0	0	0	0	0
fig_13	0	1	0	0	0	0	0
fig_14	0	1	0	0	0	0	0
fig_15	0	1	0	0	0	0	0
fig_16	0	1	0	0	0	0	0
fig_17	0	1	0	0	0	0	0
fig_18	0	1	0	0	0	0	0
fig_19	0	1	0	0	0	0	0
fig_20	0	1	0	0	0	0	0
fig_21	0	1	0	0	0	0	0
fig_22	0	1	0	0	0	0	0
fig_23	0	1	0	0	0	0	0
fig_24	0	1	0	0	0	0	0
fig_25	0	1	0	0	0	0	0
fig_26	0	1	0	0	0	0	0
fig_27	0	1	0	0	0	0	0
fig_28	0	1	0	0	0	0	0
fig_29	0	1	0	0	0	0	0
fig_30	0	1	0	0	0	0	0
fig_31	0	1	0	0	0	0	0
fig_32	0	1	0	0	0	0	0
fig_33	0	1	0	0	0	0	0
fig_34	0	0	1	0	0	0	0
fig_35	0	0	1	0	0	0	0
fig_36	0	0	1	0	0	0	0
fig_37	0	0	1	0	0	0	0
fig_38	0	0	1	0	0	0	0
fig_39	0	0	1	0	0	0	0
fig_40	0	0	1	0	0	0	0
fig_41	0	0	1	0	0	0	0
fig_42	0	0	1	0	0	0	0
fig_43	0	0	1	0	0	0	0
fig_44	0	0	0	0	0	0	1
