# Supplementary material for: Limited directed seed dispersal in the canopy as one of the determinants of the low hemi-epiphytic figs’ recruitments in Bornean rainforests
Source: PLoS One. 2019 Jun 13;14(6):e0217590. doi: 10.1371/journal.pone.0217590 (PMC6564369; doi:10.1371/journal.pone.0217590)
Supplement: S4 Table — (CSV) [file pone.0217590.s004.csv]

Binturong	Gibbon	Hornbill (data from [40])
5.8	101.3	679.1
110.7	33.4	1584.5
129.7	100.4	679.1
175.5	56.7	980.9
159	133.4	679.1
295.4	85.3	377.3
222.2	129.7	754.5
29.4	74.9	301.8
101.2	148.6	830
22.5	61.9	754.5
32	60.5	980.9
34.7	58.7	301.8
15.4	26.2	377.3
83.7	47.7	377.3
126.1	1.2	2640.9
208	3.3	5734.5
328.2	2.8	1282.7
61.9	5.2	301.8
101.3	5.4	1886.4
80.1	6.8	1207.3
120.4	22.9	1358.2
17.1	7.8	1146.2
15	7.1	1206.7
14.5	7.9
161.8	8.5
104.2	2.8
55	2.7
32.7	2.7
22.8	4.6
193.2	5.5
37.7	7.5
22.2	7.2
15.1	6.9
11.2	6.5
8.7	9.3
15.4	12
0	13
0	12.1
0	10.4
0	10.2
0	10.1
0	13.8
0	14.6
0	14.4
0	14.6
0	16.2
0	18
0	18.5
0	17.7
0	17.2
0	18.4
0	19
0	21.3
0	20.6
0	19.4
0	19.7
0	20.7
0	19.9
0	19.5
0	19.5
0	22.3
0	22.6
0	22
